# Supplementary material for: Fusion Gene KMT2A::SEPTIN6 in Acute Myeloid Leukemia Cell Line KOPM-88
Source: Cells. 2026 Jul 17;15(14):1286. doi: 10.3390/cells15141286 (PMC13406658; doi:10.3390/cells15141286)
Supplement: Supplementary file 1 [file cells-15-01286-s001.zip]

Archive with 1 entries (1 files):
- cells-4388312-supplementary.pdf
